# Supplementary material for: Occurrence and Health Risks of Heavy Metals in Drinking Water of Self-Supplied Wells in Northern China
Source: Int J Environ Res Public Health. 2022 Sep 30;19(19):12517. doi: 10.3390/ijerph191912517 (PMC9566312; doi:10.3390/ijerph191912517)
Supplement: Supplementary file 1 [file ijerph-19-12517-s001.zip]

Archive with 1 entries (1 files):
- ijerph-1928159-supplementary.pdf
